# Supplementary material for: Generating Pedestrian Trajectories Consistent with the Fundamental Diagram Based on Physiological and Psychological Factors
Source: PLoS One. 2015 Apr 13;10(4):e0117856. doi: 10.1371/journal.pone.0117856 (PMC4395447; doi:10.1371/journal.pone.0117856)
Supplement: S1 Table — (TEX) [file pone.0117856.s001.tex]

\begin{table}
	\begin{algorithmic}                    % enter the algorithmic environment
		\REQUIRE Position $p_i$, goal $g_i$, input preferred velocity from global planner $\vec{v}^0_i$, density threshold $\rho_{min}$, span of sampling arc $\theta_{max}$, sampling interval $\theta_{step}$, planning time step $\tau$, stride factor $\alpha$, stride buffer $\beta$, height of agent $ht_i$, radius of agent $r_i$, size of gaussian kernel defined by $\sigma$
		\ENSURE Optimal corrected preferred velocity $\vec{v}_i^{FD}$
		\STATE $CP_i^0 \Leftarrow  p_i + \frac{\vec{v}^0_i}{\|\vec{v}^0_i\|}$
		\STATE $\rho_i^0 \Leftarrow$ DensityAtPoint$(CP_i^0, \vec{v}^0_i, \sigma)$
		\STATE $\vec{v}^{FD}_i  \Leftarrow$ CorrectedVelocity$(\rho_i^0, \vec{v}^0_i, ht_i, \alpha, \beta, r_i)$
		\STATE $distance \Leftarrow \|\vec{g}_i - (\vec{p}_i + \vec{v}^{FD}_i \times \tau) \|$
		\IF {$\rho_i^0 \geq \rho_{max} $}
		\STATE $\theta \Leftarrow -\theta_{max}$
		\WHILE{$\theta \leq \theta_{max}$}
		\STATE $\vec{v}_i^{\theta} \Leftarrow Rotate(\vec{v}_i^0, \theta) $
		\STATE $CP_i^\theta \Leftarrow  p_i + \frac{\vec{v}^\theta_i}{\|\vec{v}^\theta_i\|}$
		\STATE $\rho_i^\theta \Leftarrow$ DensityAtPoint($CP_i^\theta, \vec{v}^\theta_i, \sigma$)   
		\STATE $\vec{v}^{FD_\theta}_i  \Leftarrow$ CorrectedVelocity$(\rho_i^\theta, \vec{v}^\theta_i, ht_i, \alpha, \beta, r_i)$		
		\STATE $distance^\theta \Leftarrow \|\vec{g}_i - (\vec{p}_i + \vec{v}^{FD_\theta}_i \times \tau) \|$
		\IF {$distance^\theta \le distance$}
		\STATE $\vec{v}^{FD}_i  \Leftarrow \vec{v}^{FD_\theta}_i$
		\STATE $distance = distance^\theta$
		\ENDIF
		\STATE $\theta \Leftarrow \theta + \theta_{step}$
		\ENDWHILE
		\ENDIF
	\end{algorithmic}
\end{table}
