# Supplementary material for: Generating Pedestrian Trajectories Consistent with the Fundamental Diagram Based on Physiological and Psychological Factors
Source: PLoS One. 2015 Apr 13;10(4):e0117856. doi: 10.1371/journal.pone.0117856 (PMC4395447; doi:10.1371/journal.pone.0117856)
Supplement: S2 Table — (TEX) [file pone.0117856.s002.tex]

\begin{table}
	\begin{algorithmic}                    % enter the algorithmic environment
		\REQUIRE Critical point $CP_i^\theta$,  vector ${\vec{v}}_i^\theta$ offset from the agent's input preferred velocity  $\vec{v}_{i}^0$ by an angle $\theta$, precomputed free space structure ($FS$) described in section \ref{sec:3_implementation}, size of gaussian kernel defined by $sigma$
		\ENSURE Density $\rho_i^\theta$ at $CP_i^\theta$
		\STATE $\rho_i^\theta \Leftarrow 0$
		\STATE $\hat{v}_i^\theta \Leftarrow \frac{\vec{v}_i^\theta}{\|\vec{v}_i^\theta\|}$
		\FOR {each neighboring agent $j$ at position $\vec{p}_j$}
		\STATE $\vec{d}_{ij} \Leftarrow \vec{p}_i - \vec{p}_j$
		\STATE $\vec{d}_{{ij}_\theta}^y \Leftarrow (\vec{d}_{ij}.\hat{v}_i^\theta)\hat{v}_i^\theta $
		\STATE $\vec{d}'_{ij_{\theta}} \Leftarrow 2.5(\vec{d}_{ij} - \vec{d}_{{ij}_\theta}^y) + \vec{d}_{{ij}_\theta}^y$
		\STATE $\rho_i^\theta \Leftarrow \rho_i^\theta + \frac{1}{2\pi\sigma}\exp{\frac{\|\vec{d}'_{ij_{\theta}}\|^2}{2\sigma^2}}$
		\ENDFOR
		\STATE $\rho_i^\theta \Leftarrow \frac{1}{FS(CP_i^\theta)}\times\rho_i^\theta $
	\end{algorithmic}
\end{table}
