# Supplementary material for: Generating Pedestrian Trajectories Consistent with the Fundamental Diagram Based on Physiological and Psychological Factors
Source: PLoS One. 2015 Apr 13;10(4):e0117856. doi: 10.1371/journal.pone.0117856 (PMC4395447; doi:10.1371/journal.pone.0117856)
Supplement: S3 Table — (TEX) [file pone.0117856.s003.tex]

\begin{table}
	\begin{algorithmic}                    % enter the algorithmic environment
		\REQUIRE Density $\rho_i^\theta$ at critical point $CP_i^\theta$, vector ${\vec{v}}_i^\theta$ offset from the agent's input preferred velocity  $\vec{v}_{i}^0$ by an angle $\theta$, height of agent $ht_i$, stride factor $\alpha$, stride buffer $\beta$, radius of agent $r_i$
		\ENSURE Corrected preferred velocity $\vec{v}_i^{{FD}_\theta}$
		\STATE $H \Leftarrow \frac{ht_i}{1.72}$
		\STATE $maxSpeed \Leftarrow \|\vec{v}_i^0\|$
		\STATE $availableSpace \Leftarrow \frac{2r_i}{\rho_i^\theta}$
		\STATE $FDSpeed \Leftarrow ({\frac{availableSpace\times\alpha}{H(1 + \beta)}})^2$
		\STATE $newSpeed \Leftarrow \min(maxSpeed, FDSpeed)$
		\STATE $\vec{v}_i^{{FD}_\theta} \Leftarrow \frac{\vec{v}_i^\theta}{\|\vec{v}_i^\theta\|}\times newSpeed$
	\end{algorithmic}
\end{table}
